# Supplementary material for: Characterization of anticancer therapy–induced microvascular dysfunction in patients with breast cancer supports targeted intervention
Source: JCI Insight. 2025 Sep 30;10(22):e194316. doi: 10.1172/jci.insight.194316 (PMC12643535; doi:10.1172/jci.insight.194316)
Supplement: Supporting data values [file jciinsight-10-194316-s264.xlsx]

## Sheet: 1A
		Pre CTx (n=7)								Mid CTx (n=3)				Post CTx (n=6)
	FMD	1	2	3	4	5	6	7		1	2	3		1	2	3	4	5	6
5	5	1	3.9	8.1	15.1	9.1	3.7	7.9		3.1	3.5	4.9		3.1	0.9	2.3	17.8	14.1	-1.8
10	10	22.5	11.9	16.8	49	13.4	14.9	20.4		7.6	8.1	8.1		6.1	8	4.6	20.9	23.4	5
20	20	80.9	45.3	23.8	66.6	23.7	29	41.8		10.4	13.6	17.9		11.8	18.5	9.3	26.5	31.8	10.6
50	50	87	61	41	86.4	44.4	60.8	75.6		13.5	22.8	21.2		18.7	26.9	15.3	34	34.6	30.9
100	100	100	76.1	57.8	94.1	67.2	78.1	85		16.3	26.9	22.3		19.1	36	20.1	35.9	40.5	36.3

## Sheet: 1B
Pre CTx	Mid CTx	Post CTx
100	16.3	19.1
76.1	26.9	36
57.8		20.1
94.1
67.2		35.9
78.1	22.3	40.5
85		36.3

## Sheet: 1C 
		Pre CTx (n=6)							Mid CTx (n=3)					Post CTx (n=6)
	ACh	1	2	3	4	5	6		1	2	3			1	2	3	4	5	6
-9	1e-09	9	15.5	11.5	16.3	2.2	17		3.4	6.7	1			1.5	-3.1	2.8	-1.1	6	1.8
-8	1e-08	16.4	34.2	17.7	23.4	4.7	29.7		5.6	12.3	4			9.8	1.8	5.8	13.3	9.6	5.5
-7	1e-07	91.3	44	24.1	45.5	29	46.7		14.6	15.9	9.8			14.3	4	10.9	17.8	16.5	7.1
-6	1e-06	94.5	57	35.2	65.5	52	81.9		16.3	18.7	16.1			23	7.5	18.2	30.1	40.1	10.7
-5	1e-05	97	69.1	55.4	78.1	70.7	93.8		17.2	21.5	21.9			24.2	28.1	22.6	32.5	56.6	21.1
-4	0.0001	99.2	81.4	74.3	89.1	93.2	97.4		19.7	23.6	26			24.9	44.2	27.6	35.8	60.7	41.7

## Sheet: 1D
Pre CTx	Mid CTx	Post CTx
99.2	19.7	24.9
81.4	23.6	44.2
		27.6
74.3
89.1		35.8
93.2	26	60.7
97.4		41.7

## Sheet: 1E 
	Pre CTx	Post CTx
BCL 11		25
BCL 12	-42.2098
BCL 13	-101.399
BCL 14	-219	102
BCL 15	-67.5677
BCL 18	6.12919
14375		17
14410		56
14444		9

## Sheet: 1F
	Pre CTx	Post CTx
BCL 11		24.7006
BCL 12	603.926
BCL 13	26.8538
BCL 14	166.416	-29.8821
BCL 15	1948.82
BCL 18	2903.62
14375		8.64178
14410		-18.035
14444		-43.2467

## Sheet: 1G
Pre CTx	Mid CTx	Post CTx
99.35	100	100
100	100	97.39
100		100
100
100		100
100	100	100
100		100

## Sheet: 1H
		Pre CTx (n=13)														Mid CTx (n=5)						Post CTx (n=14)
Days		1	2	3	4	5	6	7	8	9	10	11	12	13		1	2	3	4	5		1	2	3	4	5	6	7	8	9	10	11	12	13	14
0–1	0	0		0	0	0	0	0	0	0	0	0	0	0		0	0	0	0	0		0	0	0		0	0	0	0	0	0	0	0	0
2–3	2.5	0	0		0		0	558.875					0	0		179.875	0	0	0			0		0	0	0	0	0	0		0	0	0	0	0
4–5	4.5		0	100.375		21.625	22327.6	73222.8	0	0	0	0	17756.6	1387.13		1193.62	0			866.13			112079	58427.6	92981.6	0	0	0	0	0	2004.5	296.4	0	16029.6	153.5
6–7	6.5	5546.62		802.125	53638.1	30956.9	140699	484324	10674.2	36262.5	75194.5	2512.75	157662	13121.5		5797.12	0	14534.9	1629.12	39255.2		10114.9		223804	363212	4123	3142	24749.6	8052	1211.63	253717	29195	31846.2	75597.5	122980
8–9	8.5		52804.8		201347	143197	459536			145412	193958	30886.6	393654					71505.7	21336.9	150119		45726.1	449363	503136	807922	40862.3	18041.5		20127.9	10914	604838	95531.8	122401	182766	379628
10–11	10.5	141558	128577	61562.2		439379		1.43614e+06	159282	429784	555785	233943		72090.8		11198	0	188522	54372.2			119120	902226					9785.25		37098	1.15464e+06		248593		937303
12–13	12.5		274035		325542	731162	1.00212e+06	1.78163e+06	393634	650072	742626	373119	572445			8062.38	0	371191	180299	468429				996420	1.78376e+06	130984	66131.2	82193	86177.4			1.12152e+06		390030
14–15	14.5	889172	406872	351498	573430	961986	1.32824e+06	1.87682e+06	877072	844378	1.04271e+06	479526	1125074	212276		10735.8	0	402982	328519	858381		349538	1.60612e+06	1.2782e+06	2.01115e+06	232428	122461	80005.8	120014	208476	1.94601e+06	1.44401e+06	1.27596e+06	672874	2.03016e+06

## Sheet: 1I
	Pre CTx	Mid CTx	Post CTx
	889172
		10735.8	349538
			1.60612e+06
			1.2782e+06
	406872		2.01115e+06
	351498	0	232428
		402982	122461
	573430
	961986	328519	80005.8
	1.32824e+06		120014
	1.87682e+06		208476
	877072
	844378
	1.04271e+06
	479526		1.94601e+06
	1125074		1.44401e+06
	212276		1.27596e+06
			672874
		858381	2.03016e+06

## Sheet: 2A
	CTx naïve (n=9)												2–9-mos post CTx (n=7)								12–24-mos post CTx (n=5)												1-mo post CTx (n=8)
FMD	12145	12456	12457	12469	12473	13444	13456	14148	C568	BCL2	BCL7		6 14123	2 14444	4 14631	4 15352	2 C631	2 C431	Y7		13 G1Yu23HM07	24 14683	15 15191	20 15228	24 C548							12524	12629	12600	12641	12662	12685	13275	13505	C236	C414
5	10.1	30.9	13.7	3.3	3.2	-4.1	27.6	24.5	0	1.1	33		0	12.7	1	16.5	11.1	4.2	3.2		19	2.2	9.2	19	59.8							5.1	3.6*	2.1	-6.3	0	-5.5	5.5	25.5	-3.6*	27.5
10	31	62.4	22	8.7	13.5	5.4	52.9	39.9	5.1	21.2	53.4		9	14.6	7.8	17.6	11.1	12.3	10.3		38.1	16.9	49.2	24.8	84							-4	12.4*	8.2	-8.3	0	-5.5	12.7	59.7	14.5*	35.7
20	61.6	80.4	50.1	42.9	49.4	13.3	61.4	57.4	52	24.8	76.8		23.3	26.8	17.6	31.8	13.6	15.5	26.2		52.4	39.3	63.1	29.5	91.4							1	9.2*	10.9	5.4	2.2	-5.5	20	78.5	56.6*	-3.5
50	69	90.8	82.3	60.1	61.6	36.6	94.3	80.1	68.7	37.4	82.4		53.4	16.7	28.4	61.2	12.3	20.7	28.6		65.7	61.8	83.1	35.2	91.4							6.1	16.8*	14.5	13.5	2.2	-13	34.5	103.2	75.9*	6.6
100	69	99.7	87.8	66.2	70.2	51.8	95.8	89.4	87.1	70.3	93		66.2	21.8	41.2	68.2	9.9	27.6	55.6		74.3	75.3	92.3	35.2	100							12.3	23.7*	72.4	17.6	2.2	-13	41.8	91.5	79.5*	-7.8

[truncated: 33 more sheets: 2B, 2C, 2D, 3A, 3B , 3C, 3D, 3E, 3F , 3G, 3H, 3F, 4A, 4B, 4C, 4D, 4E, 4F, 6A , 6B …]
